# Supplementary material for: 3D Printability of Lysine-Modified Myofibrillar Protein Emulsions
Source: Foods. 2025 Jun 19;14(12):2138. doi: 10.3390/foods14122138 (PMC12191990; doi:10.3390/foods14122138)
Supplement: Supplementary file 1 [file foods-14-02138-s001.zip]

Archive with 1 entries (1 files):
- foods-3659350-supplementary.pdf
